# Supplementary material for: Statistical Improvement of rGILCC 1 and rPOXA 1B Laccases Activity Assay Conditions Supported by Molecular Dynamics
Source: Molecules. 2023 Oct 25;28(21):7263. doi: 10.3390/molecules28217263 (PMC10648076; doi:10.3390/molecules28217263)
Supplement: Supplementary file 1 [file molecules-28-07263-s001.zip]

Archive with 1 entries (1 files):
- molecules-2623434-supplementary.pdf
